# Supplementary material for: Temporal Coordination of Carbohydrate Metabolism during Mosquito Reproduction
Source: PLoS Genet. 2015 Jul 9;11(7):e1005309. doi: 10.1371/journal.pgen.1005309 (PMC4497655; doi:10.1371/journal.pgen.1005309)
Supplement: S1 Table — Genes encoding pathway enzymes of glycogen/sugar metabolism, glycolysis, citrate cycle and pentose phosphate pathway are provided. Differential expression was calculated using a minimum fold change of ≥1.75 (0.8 in a log2 scale) as the confidence threshold and a false-discovery rate (P value) of ≤0.01 (Zou et al., 2013). (XLSX) [file pgen.1005309.s008.xlsx]

## Sheet: Sheet1
TargetID	Gene Name	Abbreviation	Pathway	6h	12h	18h	24h	36h	48h	60h	72h
AAEL000703	Glycogen phosphorylase	GLY	Glycogen/sugar Metabolism	0.859043	0.918646	0.507362	0.306889	-3.12818	-3.43209	-5.01319	-4.55507
AAEL004221	Glycogen synthase	GYS	Glycogen/sugar Metabolism	1.61471	1.9871	1.65589	1.24034	-0.10144	-0.314139	-0.801837	-0.454686
AAEL005617	UTP--glucose-1-P uridylyltransferase	GALU	Glycogen/sugar Metabolism	1.16301	1.3292	1.03946	0.724714	-0.864903	-0.952118	-1.66487	-1.61797
AAEL006446	Trehalose-6-phosphate synthase	TPS	Glycogen/sugar Metabolism	0.784962	0.546332	0.297637	0.0943821	-0.522488	-0.622135	-1.12131	-0.573119
AAEL009658	alpha,alpha-Trehalase	TREA	Glycogen/sugar Metabolism	-0.878811	-1.15549	-1.55004	-1.45553	-1.72307	-2.08805	-1.71207	-2.23752
AAEL009838	Glycogen debranching enzyme	GDE	Glycogen/sugar Metabolism	1.18733	1.27794	0.918665	0.639507	-1.32683	-0.764576	-1.71442	-0.594952
AAEL010602	Glycogen branching enzyme	GBE	Glycogen/sugar Metabolism	1.0639	0.975803	0.729456	0.588177	-0.929463	-1.41499	-2.28	-2.03958
AAEL010684	Trehalose-6-phosphate phosphatase	TPP	Glycogen/sugar Metabolism	0.702029	0.365015	-0.0568951	-0.2556	-1.2495	-1.09923	-1.68787	-1.329
AAEL000080	Phosphoenolpyruvate carboxykinase	PEPCK	Glycolysis	-1.78164	-1.75982	-2.05941	-1.77573	-3.81855	-3.99818	-4.05969	-2.98418
AAEL001158	Fructose-1,6-bisphosphatase	FBP	Glycolysis	1.07184	1.60519	1.61662	1.47547	1.22299	0.589796	0.541367	0.254987
AAEL001668	Enolase	ENO	Glycolysis	1.59666	2.09661	2.10654	1.98191	1.12422	0.989843	0.45996	0.992575
AAEL004295	Glucose-6-phosphatase	G6PC	Glycolysis	-0.14529	0.09796	0.101995	0.00939325	-0.208529	0.0523902	0.340604	-0.498097
AAEL004988	Phosphoglycerate kinase	PGK	Glycolysis	1.57811	1.85265	1.63807	1.37037	-0.329868	-0.702558	-1.27671	-0.994058
AAEL005766	Fructose-bisphosphate aldolase	ALDO	Glycolysis	1.51995	2.42359	2.29592	2.17388	2.02969	1.60031	1.72179	1.77275
AAEL006070	Phosphoglycerate mutase	PGAM	Glycolysis	1.34648	1.87236	1.64282	1.46165	-0.340095	-0.645551	-1.48732	-0.948245
AAEL006895	Phosphofructokinase	PFK	Glycolysis	0.783339	1.01408	0.834664	0.696412	0.0799263	-0.0405783	-0.417879	-0.337
AAEL009387	Hexokinase	HEX	Glycolysis	0.206448	0.0329943	-0.242818	-0.0216707	-0.710935	-0.0822968	-0.383273	0.0173865
AAEL009691	Pyruvate carboxylase	PYC	Glycolysis	1.02268	1.34986	1.25866	1.12839	-0.0746822	-0.223187	-0.49188	-0.619756
AAEL010037	Phosphoglucomutase	PGM	Glycolysis	1.31432	1.45152	0.963664	0.591193	-2.07724	-2.02005	-2.82624	-2.34201
AAEL012014	L-lactate dehydrogenase	LDH	Glycolysis	0.602119	0.412102	0.119099	-0.3211	-1.22582	-0.88699	-0.961745	-1.70202
AAEL012576	Pyruvate kinase	PYK	Glycolysis	1.21426	1.73852	1.43668	1.22437	-0.172947	-0.0904893	-1.06972	-0.39838
AAEL012994	Glucose-6-phosphate isomerase	GPI	Glycolysis	1.30663	1.92626	1.61223	1.25567	-0.683854	-0.934534	-1.8695	-1.07784
AAEL004434	Transketolase	TAL	Pentose Phosphate Pathway	0.834168	1.32267	1.37188	1.18583	0.672828	0.628624	0.365466	0.276935
AAEL005931	6-phosphogluconate dehydrogenase	PGD	Pentose Phosphate Pathway	0.887357	1.4203	1.36499	1.13211	0.417877	0.0992606	-0.708952	-0.386122
AAEL009507	Glucose-6-phosphate dehydrogenase	G6PD	Pentose Phosphate Pathway	1.77337	1.99066	1.642	0.706126	1.82152	0.359938	-0.177887	0.702
AAEL010505	Ribulose-phosphate 3-epimerase	RPE	Pentose Phosphate Pathway	0.561703	0.852878	0.756206	0.723646	0.666134	0.294457	0.14114	0.159282
AAEL011627	Ribose 5-phosphate isomerase A	RPIA	Pentose Phosphate Pathway	0.334743	0.511272	0.58907	0.78749	1.46874	1.17661	1.33392	1.10523
AAEL014204	6-phosphogluconolactonase	PGLS	Pentose Phosphate Pathway	0.0368076	0.194611	0.192668	0.131364	-0.442436	-0.348998	-0.489981	-0.655758
AAEL000746	NADP-Isocitrate dehydrogenase	NADP-IDH	Citrate Cycle	0.0839263	-0.053277	-0.162835	-0.181955	-0.530081	-0.652481	-0.908966	-0.766836
AAEL001091	Malic enzyme	ME	Citrate Cycle	-0.511828	-0.666825	-0.727901	-0.831517	-1.16767	-1.12527	-1.28586	-1.81256
AAEL002956	Citrate synthase	CS	Citrate Cycle	0.509452	1.11125	1.29923	0.972353	0.537246	0.461372	0.0697906	0.13358
AAEL005308	Pyruvate dehydrogenase	PDH	Citrate Cycle	0.52389	1.00447	1.00974	0.819101	0.212421	0.223182	0.0961669	0.22356
AAEL007375	Pyruvate dehydrogenase kinase	PDK	Citrate Cycle	0.0112707	0.102809	0.0967444	0.0945154	-0.721936	-0.379813	-0.412568	-0.359792
AAEL007707	Malate dehydrogenase	MDH	Citrate Cycle	1.14794	1.83385	1.83093	1.83307	1.02247	0.824109	0.573073	0.717096
AAEL010814	Isocitrate dehydrogenase	IDH	Citrate Cycle	-0.256939	-0.137475	-0.498114	-0.51614	-0.728219	-0.773373	-0.679124	-0.975235
AAEL011746	Succinyl-coa synthetase	LSC	Citrate Cycle	0.138351	0.199936	0.127036	0.0782351	-0.507442	-0.406017	-0.498847	-0.548745
