# Supplementary material for: Temporal Coordination of Carbohydrate Metabolism during Mosquito Reproduction
Source: PLoS Genet. 2015 Jul 9;11(7):e1005309. doi: 10.1371/journal.pgen.1005309 (PMC4497655; doi:10.1371/journal.pgen.1005309)
Supplement: S2 Table — Genes encoding pathway enzymes of glycogen/sugar metabolism, glycolysis, citrate cycle and pentose phosphate pathway are provided. Differential expression of during PBM was calculated by comparing transcripts from each of the nine-time point with that of 72h PE using the same filtering criteria as those for the PE genes. (XLSX) [file pgen.1005309.s009.xlsx]

## Sheet: Sheet1
TargetID	Gene Name	Abbreviation	Pathway	3h	6h	12h	18h	24h	36h	48h	60h	72h
AAEL000703	Glycogen phosphorylase	GLY	Glycogen/sugar Metabolism	-2.13584	-1.29774	0.126279	1.65595	1.606	3.70014	3.16865	2.30926	1.04327
AAEL004221	Glycogen synthase	GYS	Glycogen/sugar Metabolism	-1.39204	-0.901427	0.0362058	0.723623	0.422437	0.480235	0.882617	1.21834	0.101428
AAEL005617	UTP--glucose-1-P uridylyltransferase	GALU	Glycogen/sugar Metabolism	-0.862667	-1.29123	-0.624694	0.17992	0.252396	2.82051	2.54106	1.12295	0.701879
AAEL006446	Trehalose-6-phosphate synthase	TPS	Glycogen/sugar Metabolism	-2.3262	-2.22978	-0.953341	0.386955	0.973236	2.4893	1.19305	0.292386	-0.290407
AAEL009658	alpha,alpha-Trehalase	TREA	Glycogen/sugar Metabolism	0.826142	0.961896	2.33676	2.26307	1.3859	1.5098	1.37782	2.37507	2.32594
AAEL009838	Glycogen debranching enzyme	GDE	Glycogen/sugar Metabolism	-2.2086	-1.74896	-0.156431	0.183048	0.39163	1.74956	1.0483	0.152773	0.43274
AAEL010602	Glycogen branching enzyme	GBE	Glycogen/sugar Metabolism	-1.47618	-0.314467	0.637922	0.389938	-0.0305329	2.87862	2.44197	1.72242	1.04603
AAEL010684	Trehalose-6-phosphate phosphatase	TPP	Glycogen/sugar Metabolism	-1.27636	-1.60767	-1.27135	-0.471736	0.592332	3.02523	2.05892	1.12796	0.922617
AAEL000080	Phosphoenolpyruvate carboxykinase	PEPCK	Glycolysis	3.75625	3.75652	3.87193	5.18953	4.91381	4.46803	2.58649	3.49167	2.78401
AAEL001158	Fructose-1,6-bisphosphatase	FBP	Glycolysis	1.08512	1.73662	1.11936	-0.432516	-1.37753	-2.901	1.12838	0.89768	0.846153
AAEL001668	Enolase	ENO	Glycolysis	-0.45906	-0.0461289	0.401669	0.28135	0.320552	1.14484	1.55665	1.01045	0.338071
AAEL004295	Glucose-6-phosphatase	G6PC	Glycolysis	1.07319	0.0696968	0.481299	0.651665	0.504752	1.02973	-0.0125293	0.165391	0.106508
AAEL004988	Phosphoglycerate kinase	PGK	Glycolysis	-0.171289	0.0313055	0.0947335	0.751814	0.775888	2.03581	1.99039	0.512356	0.226566
AAEL005766	Fructose-bisphosphate aldolase	ALDO	Glycolysis	1.02567	1.29538	1.1806	0.550423	-0.824767	-0.855144	0.811766	0.905912	1.09376
AAEL006070	Phosphoglycerate mutase	PGAM	Glycolysis	0.119501	0.330072	0.681397	1.33441	1.63283	2.91419	2.46306	1.87039	1.1496
AAEL006895	Phosphofructokinase	PFK	Glycolysis	-0.885416	-1.07485	0.802329	1.6506	1.6524	2.10867	0.540597	0.447712	-0.0548777
AAEL009387	Hexokinase	HEX	Glycolysis	-0.744181	-0.863548	-0.803927	0.461825	0.624637	1.3598	0.798603	1.67753	1.06894
AAEL009691	Pyruvate carboxylase	PYC	Glycolysis	-0.839375	-0.0188024	0.851193	0.724448	0.17531	2.25111	1.95245	1.13115	0.260372
AAEL010037	Phosphoglucomutase	PGM	Glycolysis	-0.554873	0.0749736	1.45071	1.7743	1.9795	3.96308	3.30063	2.16228	0.118985
AAEL012014	L-lactate dehydrogenase	LDH	Glycolysis	2.0604	1.80864	2.05332	1.57909	1.15904	1.17115	0.712078	1.62132	0.122394
AAEL012576	Pyruvate kinase	PYK	Glycolysis	-1.10266	-1.23212	-0.930469	1.56121	1.63882	2.57037	2.1418	1.45955	0.89256
AAEL012994	Glucose-6-phosphate isomerase	GPI	Glycolysis	-1.47898	-1.24114	-0.133563	1.15939	1.66587	2.19249	1.68382	1.15837	0.706737
AAEL004434	Transketolase	TAL	Pentose Phosphate Pathway	0.332108	0.0944424	-0.272853	-1.20095	-2.32283	-1.69385	0.701908	0.107649	-0.368014
AAEL005931	6-phosphogluconate dehydrogenase	PGD	Pentose Phosphate Pathway	-0.899454	-0.766418	-0.384835	-0.850951	-1.07353	-0.501965	0.343988	-0.00730666	-0.227069
AAEL009507	Glucose-6-phosphate dehydrogenase	G6PD	Pentose Phosphate Pathway	-1.43789	-1.23762	0.151472	0.0721377	-0.133182	0.0268481	-0.132578	-0.0906925	-0.51161
AAEL010505	Ribulose-phosphate 3-epimerase	RPE	Pentose Phosphate Pathway	0.0196268	0.154542	-0.425689	-0.929178	-1.03775	-0.0037835	0.470447	-0.122378	0.220669
AAEL011627	Ribose 5-phosphate isomerase A	RPIA	Pentose Phosphate Pathway	0.0199921	0.043419	-0.506652	-0.834883	-0.941189	-1.47496	-0.359576	-0.380505	-0.45613
AAEL014204	6-phosphogluconolactonase	PGLS	Pentose Phosphate Pathway	-0.0148912	0.506741	0.589801	0.48198	0.0910886	0.464064	0.625631	0.295869	0.114102
AAEL000746	NADP-Isocitrate dehydrogenase	NADP-IDH	Citrate Cycle	0.388673	1.8365	2.52497	1.64365	0.603197	-0.834991	-0.139368	-0.230731	0.153636
AAEL001091	Malic enzyme	ME	Citrate Cycle	0.233037	-0.183142	0.296787	1.15867	1.48525	1.42761	-0.0304387	-0.185529	-0.243342
AAEL002956	Citrate synthase	CS	Citrate Cycle	0.359504	0.525775	0.233464	0.521911	0.625659	0.958489	0.47228	0.127356	-0.8703
AAEL005308	Pyruvate dehydrogenase	PDH	Citrate Cycle	0.504728	1.05006	0.957686	-0.0279014	-0.278154	0.370506	0.0133043	0.506818	-1.01983
AAEL007375	Pyruvate dehydrogenase kinase	PDK	Citrate Cycle	-0.484145	-0.048915	1.45315	2.58102	2.58579	2.68124	2.1087	1.77941	1.16924
AAEL007707	Malate dehydrogenase	MDH	Citrate Cycle	-0.858136	-0.703156	-0.334678	-0.0681909	-0.568934	0.397989	1.14803	1.05167	0.882165
AAEL010814	Isocitrate dehydrogenase	IDH	Citrate Cycle	0.533429	0.574149	0.148718	0.0283795	0.290064	0.743871	-0.0856038	0.325927	-0.271589
AAEL011746	Succinyl-coa synthetase	LSC	Citrate Cycle	-0.266722	-0.602718	-0.0672946	1.131	1.64721	2.51112	0.635933	0.123678	-0.242825
