# Supplementary material for: Temporal Coordination of Carbohydrate Metabolism during Mosquito Reproduction
Source: PLoS Genet. 2015 Jul 9;11(7):e1005309. doi: 10.1371/journal.pgen.1005309 (PMC4497655; doi:10.1371/journal.pgen.1005309)
Supplement: S3 Table — Owing to the conservation of CM pathway and pathway enzymes, commercially antibodies against CM enzymes from other species can be utilized to detect Aedes proteins. (XLSX) [file pgen.1005309.s010.xlsx]

## Sheet: Sheet1
Protein	Cat. Num.	Company	Antibody	Species reactivity	Immunogen	Format	Work Conc.	Wt(kDa)
Glycogen phosphorylase(GLY)	ab103419	abcam	Rabbit polyclonal to PYGL	Human	Full length Human GLY	100 μg	1 - 5 µg/ml	97
Hexokinase(HEX)	ab104836	abcam	Mouse monoclonal	Human		100 μl	1/500 - 1/2000	102
Pyruvate kinase(PYK)	ab6191	abcam	Goat polyclonal	Rat, Rabbit, Human	PYK from rabbit muscle	5 mg	1 µg/ml	58
Phosphoglucomutase(PGM)	ab88781	abcam	Mouse polyclonal	Human	Full length	50 µg	1 µg/ml	62
