# Supplementary material for: Temporal Coordination of Carbohydrate Metabolism during Mosquito Reproduction
Source: PLoS Genet. 2015 Jul 9;11(7):e1005309. doi: 10.1371/journal.pgen.1005309 (PMC4497655; doi:10.1371/journal.pgen.1005309)
Supplement: S5 Table — (XLSX) [file pgen.1005309.s012.xlsx]

## Sheet: Sheet1 (2)
Table S3
Primers used for RT-PCR, Realtime RT-PCR, and RNAi
Primers for Realtime RT-PCR	Gene Name	Abbreviation	Gene ID
CGGGTACAACTTCGGTGACT	Phosphoenolpyruvate Carboxykinase	PEPCK	AAEL000080-RA
ACTTTCCATTGGCATCCTTG
AAGGACGGAGTGGTTCACAC	Phosphoglucomutase	PGM	AAEL010037-RA
ATGTCGTAATCTCCGTTCCG
GTATCGGTGGTTCGGATTTG	Glucose-6-phosphate Isomerase	GPI	AAEL012994-RA
CAGCTTCTTCAAGGTTTCCG
CCGCTCCAAGATCATTGTTT	Phosphoglycerate Kinase	PGK	AAEL004988-RA
ACAACGGCATCCATAAGAGC
TGAAGGGGTACACTTCCTGG	L-lactate Dehydrogenase	LDH	AAEL012014-RA
AAAGTGGAAACGGCATGAAC
TCATGCCTATTACGATGCCA	Phosphoglycerate Mutase	PGAM	AAEL006070-RA
TAACGTCGTTCCAATAGGGC
CGTTGAACAGGGTGTTGATG	Pyruvate Kinase	PYK	AAEL014913-RA
CCTGCTGGTTCTCGATCTTC
TGGAAGTGAACGGACATCAA	alpha, alpha-Trehalase	TREA	AAEL009658-RA
CCTTGTCGAACACTTGAGCA
GCCTGGATATGGCAACAACT	Glycogen Phosphorylase	GLY	AAEL000703-RA
ACACGGGAAATGTTTTCAGC
CTAGATCTGGGCGGTACCAA	Hexokinase	HEX	AAEL009387-RA
GTCCCACTGCCAAGCATAAT
GAAACGTGTGCTCAGAACCA	Trehalose-6-phosphate Synthase	TPS	AAEL006446-RA
TTTGCAGCATGCTTACGTTC
GGGGATTTCCAAGGAATTGT	Trehalose-6-phosphate Phosphatase	TPP	AAEL010684-RA
AGTTTGGGATCCACTTGACG
GCTTGTGCGTTGACTGTTGT	Pyruvate Dehydrogenase	PDH	AAEL013613-RA
ACGCAAGAGCTTCATCCCTA
GCCGGTCAAAGATTGAACAT	Phosphofructokinase	PFK	AAEL006895-RA
AGCACCGTAATCCTGGTGTC
AACGAGCTGTTGCCAATCTT	Pyruvate Dehydrogenase Kinase	PDK	AAEL007375-RA
GGGCGTTCATCTGCTTAGAG
GGACGACAGCTCAAAGAAGG	Methoprene-tolerant	Met	AAEL001746-RA
TCACTTTCATCGGGGAGTTC
TGATCGGTTCACCCAACGAG	Ecdysteroid Receptor	EcR	AAEL009600-RB
GGTAAATGCTGGCAGTCCCT
TCGTAGAGATGCTGGAATCG	Estrogen-Related Receptor	ERR	AAEL013546-RA
GTGAGCCTGAGCACCTACAA
Primers for RNAi	Gene Name	Abbreviation	Gene ID
TCAATTTGTTCGACTCTGCG	Methoprene-tolerant	Met	AAEL001746-RA
ATACACAAAGTCGCCCGTTC
TAATACGACTCACTATAGGGTCAATTTGTTCGACTCTGCG	Methoprene-tolerant	Met-T7	AAEL001746-RA
TAATACGACTCACTATAGGGATACACAAAGTCGCCCGTTC
ACTACAATGCCCTCACCTGC	Ecdysteroid Receptor	EcR	AAEL009600-RB
GGTAAATGCTGGCAGTCCCT
TAATACGACTCACTATAGGGACTACAATGCCCTCACCTGC	Ecdysteroid Receptor	EcR-T7	AAEL009600-RB
TAATACGACTCACTATAGGGGGTAAATGCTGGCAGTCCCT
GACGGCAAGGCTACTGACTC	Estrogen-Related Receptor	ERR	AAEL013546-RA
GGTGACGTTGCCCTCTATGT
TAATACGACTCACTATAGGGGACGGCAAGGCTACTGACTC	Estrogen-Related Receptor	ERR-T7	AAEL013546-RA
TAATACGACTCACTATAGGGGGTGACGTTGCCCTCTATGT

## Sheet: Sheet1
Gene Name	Abbreviation		Gene ID	Primer Sequences
Phosphoenolpyruvate Carboxykinase	PEPCK	Left	AAEL000080	CGGGTACAACTTCGGTGACT
		Right		ACTTTCCATTGGCATCCTTG
Phosphoglucomutase	PGM	Left	AAEL010037	AAGGACGGAGTGGTTCACAC
		Right		ATGTCGTAATCTCCGTTCCG
Glucose-6-phosphate Isomerase	GPI	Left	AAEL012994	GTATCGGTGGTTCGGATTTG
		Right		CAGCTTCTTCAAGGTTTCCG
Phosphoglycerate Kinase	PGK	Left	AAEL004988	CCGCTCCAAGATCATTGTTT
		Right		ACAACGGCATCCATAAGAGC
L-lactate Dehydrogenase	LDH	Left	AAEL012014	TGAAGGGGTACACTTCCTGG
		Right		AAAGTGGAAACGGCATGAAC
Phosphoglycerate Mutase	PGAM	Left	AAEL006070	TCATGCCTATTACGATGCCA
		Right		TAACGTCGTTCCAATAGGGC
Pyruvate Kinase	PYK	Left	AAEL014913	CGTTGAACAGGGTGTTGATG
		Right		CCTGCTGGTTCTCGATCTTC
alpha, alpha-Trehalase	TREA	Left	AAEL009658	TGGAAGTGAACGGACATCAA
		Right		CCTTGTCGAACACTTGAGCA
Fructose-1,6-bisphosphatase	FBP	left	AAEL001158	ATGTGCACCGAACAATCAAA
		Right		GTAAGCCATTGGGTTGCACT
Glucose-6-phosphatase	G6PC	Left	AAEL004295	CAAAGAGTTCACCACGCTCA
		Right		TATTGCATTCCGGCTTCTTC
Glycogen Phosphorylase	GLY	Left	AAEL000703	GCCTGGATATGGCAACAACT
		Right		ACACGGGAAATGTTTTCAGC
Hexokinase	HEX	Left	AAEL009387	CTAGATCTGGGCGGTACCAA
		Right		GTCCCACTGCCAAGCATAAT
Trehalose-6-phosphate Synthase	TPS	Left	AAEL006446	GAAACGTGTGCTCAGAACCA
		Right		TTTGCAGCATGCTTACGTTC
Trehalose-6-phosphate Phosphatase	TPP	Left	AAEL010684	GGGGATTTCCAAGGAATTGT
		Right		AGTTTGGGATCCACTTGACG
Pyruvate Dehydrogenase	PDH	Left	AAEL013613	GCTTGTGCGTTGACTGTTGT
		Right		ACGCAAGAGCTTCATCCCTA
Phosphofructokinase	PFK	Left	AAEL006895	GCCGGTCAAAGATTGAACAT
		Right		AGCACCGTAATCCTGGTGTC
Transketolase	TAL	Left	AAEL004434	CGACTCCTCCAGCCTATCAG
		Right		GTGTCTCCATCCAAGGCAAT
Ribose 5-phosphate isomerase A	RPIA	Left	AAEL011627	ACGAGTACGTGCGGGATAAC
		Right		GTGGGAATGCATACCAGCTT
Glycogen synthase	GYS	Left	AAEL004221	GAGTTCTCGAACAAGGGTGC
		Right		TCCGGATTGTGTGATTTCAA
Methoprene Tolerant	MET	Left	AAEL001746	GGACGACAGCTCAAAGAAGG
		Right		TCACTTTCATCGGGGAGTTC
Ecdysone Receptor	EcR	Left	AAEL009600	AAGCGAGGTTATGATGTTGCG
		Right		CAGCAGGTCCTCTATCGTGTCC
Methoprene Tolerant dsRNA	MET	Left	AAEL001746	TAATACGACTCACTATAGGGTCAATTTGTTCGACTCTGCG
		Right		TAATACGACTCACTATAGGGATACACAAAGTCGCCCGTTC
Ecdysone Receptor dsRNA	EcR	Left	AAEL009600	TAATACGACTCACTATAGGGAAGCGAGGTTATGATGTTGCGAATG
		Right		TAATACGACTCACTATAGGGTGAGGACGAGGACTGGGTGCC
Glucose-6-phosphate dehydrogenase	G6PD	Left	AAEL009507-RA	TCTGAGATGTGGCAAAGCAC
		Right		TCATTACGCTTCGGTTTTCC
Insulin like peptide 1	ILP1	Left	AAEL000937-RA	GCTTCAGTTTCATCCCTTCT
		Right		AACTCTTGCGGCAGCACTCG
Insulin like peptide 2	ILP2	Left	AAEL000973-RA	AAGTCGAGGTCGAAGTGGCT
		Right		TCTTGCAGCATTCGTCGTAG
Insulin like peptide 3	ILP3	Left	AAEL000960-RA	GGTGCTCACCTTGTCGATGC
		Right		TCGGTGCTGTAGTCTTTGTC
Insulin like peptide 4	ILP4	Left	AAEL000932-RA	TTTACTCGAAGCACGACCCT
		Right		CCTCTACGATGCCTTTCCCT
Insulin like peptide 5	ILP5	Left	AAEL003000-RA	ACGATGATTACGGCGGTGGA
		Right		GCTTTGCGCTTGCTCTTTGC
Insulin like peptide 6a	ILP6a	Left	AAEL004547-RA	GGTCCGTCAATCAACTCCCA
		Right		GCTGCCCAAGTATTTAGCAT
Insulin like peptide 6b	ILP6b	Left	AAEL004547-RB	ATGGAGCAAGTAGAACAACC
		Right		GCTGCAAAAGTATAAAGGAG
Insulin like peptide 7	ILP7	Left	ABI64123.1	TCGGTATCCTTTCCAGTCGT
		Right		TTTCGCAGTAAGCGGTGAGT
Insulin like peptide 8	ILP8	Left	ABI64120.1	TCGAGGGCCATTCTACAAGC
		Right		TCCGCAACATCACAGACAAC
Short neuropeptide F	sNPF	Left	DQ459411.1	ATCCACTGTGGTCGTCCTTC
		Right		TTGCCTTCTGTTGCATAACG
Neuropeptide F	NPF	Left	AF474405.1	CCAACATCTGTAGCCGAAGC
		Right		AATCCTGCCAATCATCCTCC
Glucose-6-phosphate dehydrogenase	G6PD	Left	AAEL009507-RA	GTGCACATCCGTAACACCTG
		Right		AATCAACACCGAGGCAACAT
Glucose-6-phosphate dehydrogenase	G6PD-T7	Left	AAEL009507-RA	TAATACGACTCACTATAGGG GTGCACATCCGTAACACCTG
		Right		TAATACGACTCACTATAGGG AATCAACACCGAGGCAACAT
